# Supplementary material for: Adaptive dif Modules in Permafrost Strains of Acinetobacter lwoffii and Their Distribution and Abundance Among Present Day Acinetobacter Strains
Source: Front Microbiol. 2019 Mar 29;10:632. doi: 10.3389/fmicb.2019.00632 (PMC6449649; doi:10.3389/fmicb.2019.00632)
Supplement: TABLE S1 — Distribution of dif sites in Acinetobacter plasmids and chromosomes. [file Table_1.xls]

## Sheet: Sheet1
Strain	GeneBank ID	Type (plasmid/chromosome)	Name	Length, bp	Dif	N	Start	End	Origin
A.lwoffii ED23-35	KX426227	plasmid	pALWED1.1*	287630	Dif D/C	1	111126	111153	permafrost, Russia, Kolyma lowland
A.lwoffii ED23-35	KX426227	plasmid	pALWED1.1*	287630	Dif D/C	2	130039	130066	permafrost, Russia, Kolyma lowland
A.lwoffii ED23-35	CP032112.1	plasmid	pALWED1.2	47739	Dif C/D	1	35721	35748	permafrost, Russia, Kolyma lowland
A.lwoffii ED23-35	CP032112.1	plasmid	pALWED1.2	47739	Dif D/C	2	36756	36783	permafrost, Russia, Kolyma lowland
A.lwoffii ED23-35	KX426228	plasmid	pALWED1.3*	16071	Dif C/D	1	3	30	permafrost, Russia, Kolyma lowland
A.lwoffii ED23-35	KX426228	plasmid	pALWED1.3*	16071	Dif C/D	2	5460	5487	permafrost, Russia, Kolyma lowland
A.lwoffii ED23-35	KX426228	plasmid	pALWED1.3*	16071	Dif C/D	3	7695	7722	permafros, Russia, Kolyma lowlandt
A.lwoffii ED23-35	KX426228	plasmid	pALWED1.3*	16071	Dif D/C	1	2986	3013	permafrost, Russia, Kolyma lowland
A.lwoffii ED23-35	KX426228	plasmid	pALWED1.3*	16071	Dif D/C	2	7591	7618	permafrost, Russia, Kolyma lowland
A.lwoffii ED23-35	CP032113.1	plasmid	pALWED1.4	14118	Dif C/D	1	51	78	permafrost, Russia, Kolyma lowland
A.lwoffii ED23-35	CP032113.1	plasmid	pALWED1.4	14118	Dif C/D	2	1840	1867	permafrost, Russia, Kolyma lowland
A.lwoffii ED23-35	CP032113.1	plasmid	pALWED1.4	14118	Dif C/D	3	7097	7124	permafrost, Russia, Kolyma lowland
A.lwoffii ED23-35	CP032113.1	plasmid	pALWED1.4	14118	Dif C/D	4	10831	10858	permafrost, Russia, Kolyma lowland
A.lwoffii ED23-35	CP032113.1	plasmid	pALWED1.4	14118	Dif D/C	1	1769	1796	permafrost, Russia, Kolyma lowland
A.lwoffii ED23-35	CP032113.1	plasmid	pALWED1.4	14118	Dif D/C	2	2430	2457	permafrost, Russia, Kolyma lowland
A.lwoffii ED23-35	CP032113.1	plasmid	pALWED1.4	14118	Dif D/C	3	9618	9645	permafrost, Russia, Kolyma lowland
A.lwoffii ED23-35	CP032113.1	plasmid	pALWED1.4	14118	Dif D/C	4	12025	12052	permafrost, Russia, Kolyma lowland
A.lwoffii ED23-35	CP032114.1	plasmid	pALWED1.5	6711	Dif C/D	1	6536	6563	permafrost, Russia, Kolyma lowland
A.lwoffii ED23-35	CP032114.1	plasmid	pALWED1.5	6711	Dif D/C	1	1781	1808	permafrost, Russia, Kolyma lowland
A.lwoffii ED23-35	CP032115.1	plasmid	pALWED1.6	5596	-	0			permafrost, Russia, Kolyma lowland
A.lwoffii ED23-35	CP032116.1	plasmid	pALWED1.7	4861	-	0			permafrost, Russia, Kolyma lowland
A.lwoffii ED23-35	LN873256.1	plasmid	pALWED1.8	4135	-	0			permafrost, Russia, Kolyma lowland
A.lwoffii ED45-23	KX426229	plasmid	pALWED2.1*	191611	Dif C/D	1	2745	2772	permafrost, Russia, Kolyma lowland
A.lwoffii ED45-23	KX426229	plasmid	pALWED2.1*	191611	Dif C/D	2	23177	23204	permafrost, Russia, Kolyma lowland
A.lwoffii ED45-23	KX426229	plasmid	pALWED2.1*	191611	Dif C/D	3	104224	104251	permafrost, Russia, Kolyma lowland
A.lwoffii ED45-23	KX426229	plasmid	pALWED2.1*	191611	Dif C/D	4	110412	110439	permafrost, Russia, Kolyma lowland
A.lwoffii ED45-23	KX426229	plasmid	pALWED2.1*	191611	Dif C/D	5	113552	113579	permafrost, Russia, Kolyma lowland
A.lwoffii ED45-23	KX426229	plasmid	pALWED2.1*	191611	Dif C/D	6	117351	117378	permafrost, Russia, Kolyma lowland
A.lwoffii ED45-23	KX426229	plasmid	pALWED2.1*	191611	Dif C/D	7	130671	130698	permafrost, Russia, Kolyma lowland
A.lwoffii ED45-23	KX426229	plasmid	pALWED2.1*	191611	Dif C/D	8	175091	175118	permafrost, Russia, Kolyma lowland
A.lwoffii ED45-23	KX426229	plasmid	pALWED2.1*	191611	Dif D/C	1	6486	6513	permafrost, Russia, Kolyma lowland
A.lwoffii ED45-23	KX426229	plasmid	pALWED2.1*	191611	Dif D/C	2	25381	25354	permafrost, Russia, Kolyma lowland
A.lwoffii ED45-23	KX426229	plasmid	pALWED2.1*	191611	Dif D/C	3	103484	103511	permafrost, Russia, Kolyma lowland
A.lwoffii ED45-23	KX426229	plasmid	pALWED2.1*	191611	Dif D/C	4	108174	108201	permafrost, Russia, Kolyma lowland
A.lwoffii ED45-23	KX426229	plasmid	pALWED2.1*	191611	Dif D/C	5	111420	111447	permafrost, Russia, Kolyma lowland
A.lwoffii ED45-23	KX426229	plasmid	pALWED2.1*	191611	Dif D/C	6	115636	115663	permafrost, Russia, Kolyma lowland
A.lwoffii ED45-23	KX426229	plasmid	pALWED2.1*	191611	Dif D/C	7	119872	119899	permafrost, Russia, Kolyma lowland
A.lwoffii ED45-23	KX426229	plasmid	pALWED2.1*	191611	Dif D/C	8	133326	133353	permafrost, Russia, Kolyma lowland
A.lwoffii ED45-23	CP032117.1	plasmid	pALWED2.2	43259	-	0			permafrost, Russia, Kolyma lowland
A.lwoffii ED45-23	CP032118.1	plasmid	pALWED2.3	22771	Dif C/D	1	1209	1236	permafrost, Russia, Kolyma lowland
A.lwoffii ED45-23	CP032118.1	plasmid	pALWED2.3	22771	Dif C/D	2	11180	11207	permafrost, Russia, Kolyma lowland
A.lwoffii ED45-23	CP032118.1	plasmid	pALWED2.3	22771	Dif C/D	3	16955	16982	permafrost, Russia, Kolyma lowland
A.lwoffii ED45-23	CP032118.1	plasmid	pALWED2.3	22771	Dif C/D	4	17660	17687	permafrost, Russia, Kolyma lowland
A.lwoffii ED45-23	CP032118.1	plasmid	pALWED2.3	22771	Dif C/D	5	18864	18891	permafrost, Russia, Kolyma lowland
A.lwoffii ED45-23	CP032118.1	plasmid	pALWED2.3	22771	Dif C/D	6	19622	19649	permafrost, Russia, Kolyma lowland
A.lwoffii ED45-23	CP032118.1	plasmid	pALWED2.3	22771	Dif C/D	7	21008	21035	permafrost, Russia, Kolyma lowland
A.lwoffii ED45-23	CP032118.1	plasmid	pALWED2.3	22771	Dif D/C	1	367	394	permafrost, Russia, Kolyma lowland
A.lwoffii ED45-23	CP032118.1	plasmid	pALWED2.3	22771	Dif D/C	2	17555	17582	permafrost, Russia, Kolyma lowland
A.lwoffii ED45-23	CP032118.1	plasmid	pALWED2.3	22771	Dif D/C	3	18219	18246	permafrost, Russia, Kolyma lowland
A.lwoffii ED45-23	CP032118.1	plasmid	pALWED2.3	22771	Dif D/C	4	19550	19577	permafrost, Russia, Kolyma lowland
A.lwoffii ED45-23	CP032118.1	plasmid	pALWED2.3	22771	Dif D/C	5	20268	20295	permafrost, Russia, Kolyma lowland
A.lwoffii ED45-23	CP032119.1	plasmid	pALWED2.4	10584	Dif C/D	1	10035	10062	permafrost, Russia, Kolyma lowland
A.lwoffii ED45-23	CP032119.1	plasmid	pALWED2.4	10584	Dif D/C	1	4660	4687	permafrost, Russia, Kolyma lowland
A.lwoffii ED45-23	CP032119.1	plasmid	pALWED2.4	10584	Dif D/C	2	5961	5988	permafrost, Russia, Kolyma lowland
A.lwoffii ED45-23	CP032120.1	plasmid	pALWED2.5	11416	Dif C/D	1	4174	4201	permafrost, Russia, Kolyma lowland
A.lwoffii ED45-23	CP032120.1	plasmid	pALWED2.5	11416	Dif D/C	1	7184	7211	permafrost, Russia, Kolyma lowland
A.lwoffii ED45-23	CP032121.1	plasmid	pALWED2.6	9202	Dif C/D	1	6547	6574	permafrost, Russia, Kolyma lowland
A.lwoffii ED45-23	CP032121.1	plasmid	pALWED2.6	9202	Dif D/C	1	55	82	permafrost, Russia, Kolyma lowland
A.lwoffii ED45-23	CP032122.1	plasmid	pALWED2.7	8811	Dif C/D	1	774	801	permafrost, Russia, Kolyma lowland
A.lwoffii ED45-23	CP032122.1	plasmid	pALWED2.7	8811	Dif C/D	1	7621	7648	permafrost, Russia, Kolyma lowland
A.lwoffii ED45-23	CP032122.1	plasmid	pALWED2.7	8811	Dif D/C	1	8133	8160	permafrost, Russia, Kolyma lowland
A.lwoffii ED45-23	CP032123.1	plasmid	pALWED2.8	8120	Dif C/D	1	411	438	permafrost, Russia, Kolyma lowland
A.lwoffii ED45-23	CP032123.1	plasmid	pALWED2.8	8120	Dif D/C	1	3880	3907	permafrost, Russia, Kolyma lowland
A.lwoffii ED45-23	CP032124.1	plasmid	pALWED2.9	6321	Dif D/C	1	41	68	permafrost, Russia, Kolyma lowland
A.pseudolwoffii ED9-5a	KX528687.1	plasmid	pALWED3.1*	138028	Dif C/D	1	32771	32798	permafrost, Russia, Kolyma lowland
A.pseudolwoffii ED9-5a	KX528687.1	plasmid	pALWED3.1*	138028	Dif C/D	2	78326	78353	permafrost, Russia, Kolyma lowland
A.pseudolwoffii ED9-5a	KX528687.1	plasmid	pALWED3.1*	138028	Dif D/C	1	76195	76222	permafrost, Russia, Kolyma lowland
A.pseudolwoffii ED9-5a	KX528687.1	plasmid	pALWED3.1*	138028	Dif D/C	2	78822	78849	permafrost, Russia, Kolyma lowland
A.pseudolwoffii ED9-5a	CP032287.1	plasmid	pALWED3.2	15657	Dif C/D	1	3919	3946	permafrost, Russia, Kolyma lowland
A.pseudolwoffii ED9-5a	CP032287.1	plasmid	pALWED3.2	15657	Dif C/D	1	8281	8308	permafrost, Russia, Kolyma lowland
A.pseudolwoffii ED9-5a	CP032287.1	plasmid	pALWED3.2	15657	Dif D/C	2	11202	11229	permafrost, Russia, Kolyma lowland
A.pseudolwoffii ED9-5a	CP032287.1	plasmid	pALWED3.3	8055	Dif C/D	1	2887	3914	permafrost, Russia, Kolyma lowland
A.pseudolwoffii ED9-5a	CP032287.1	plasmid	pALWED3.4	12408	-	0			permafrost, Russia, Kolyma lowland
A.pseudolwoffii ED9-5a	KX426230.1	plasmid	pALWED3.5*	16568	Dif C/D	1	9711	9684	permafrost, Russia, Kolyma lowland
A.pseudolwoffii ED9-5a	KX426230.1	plasmid	pALWED3.5*	16568	Dif C/D	2	14074	14047	permafrost, Russia, Kolyma lowland
A.pseudolwoffii ED9-5a	KX426230.1	plasmid	pALWED3.5*	16568	Dif D/C	1	16568	27	permafrost, Russia, Kolyma lowland
A.pseudolwoffii ED9-5a	KX426230.1	plasmid	pALWED3.5*	16568	Dif D/C	2	12694	12667	permafrost, Russia, Kolyma lowland
A.pseudolwoffii ED9-5a	CP032290.1	plasmid	pALWED3.6	185734	Dif C/D	1	4036	4063	permafrost, Russia, Kolyma lowland
A.pseudolwoffii ED9-5a	CP032290.1	plasmid	pALWED3.6	185734	Dif C/D	2	5594	5621	permafrost, Russia, Kolyma lowland
A.pseudolwoffii ED9-5a	CP032290.1	plasmid	pALWED3.6	185734	Dif C/D	3	12163	12190	permafrost, Russia, Kolyma lowland
A.pseudolwoffii ED9-5a	CP032290.1	plasmid	pALWED3.6	185734	Dif C/D	4	74540	74567	permafrost, Russia, Kolyma lowland
A.pseudolwoffii ED9-5a	CP032290.1	plasmid	pALWED3.6	185734	Dif C/D	5	80228	80255	permafrost, Russia, Kolyma lowland
A.pseudolwoffii ED9-5a	CP032290.1	plasmid	pALWED3.6	185734	Dif C/D	6	156167	156194	permafrost, Russia, Kolyma lowland
A.pseudolwoffii ED9-5a	CP032290.1	plasmid	pALWED3.6	185734	Dif C/D	7	162979	163006	permafrost, Russia, Kolyma lowland
A.pseudolwoffii ED9-5a	CP032290.1	plasmid	pALWED3.6	185734	Dif C/D	8	167931	167958	permafrost, Russia, Kolyma lowland
A.pseudolwoffii ED9-5a	CP032290.1	plasmid	pALWED3.6	185734	Dif D/C	1	8961	8988	permafrost, Russia, Kolyma lowland
A.pseudolwoffii ED9-5a	CP032290.1	plasmid	pALWED3.6	185734	Dif D/C	2	14790	14817	permafrost, Russia, Kolyma lowland
A.pseudolwoffii ED9-5a	CP032290.1	plasmid	pALWED3.6	185734	Dif D/C	3	15222	15249	permafrost, Russia, Kolyma lowland
A.pseudolwoffii ED9-5a	CP032290.1	plasmid	pALWED3.6	185734	Dif D/C	4	56850	56877	permafrost, Russia, Kolyma lowland
A.pseudolwoffii ED9-5a	CP032290.1	plasmid	pALWED3.6	185734	Dif D/C	5	75735	75762	permafrost, Russia, Kolyma lowland
A.pseudolwoffii ED9-5a	CP032290.1	plasmid	pALWED3.6	185734	Dif D/C	6	84690	84717	permafrost, Russia, Kolyma lowland
A.pseudolwoffii ED9-5a	CP032290.1	plasmid	pALWED3.6	185734	Dif D/C	7	156864	156891	permafrost, Russia, Kolyma lowland
A.pseudolwoffii ED9-5a	CP032290.1	plasmid	pALWED3.6	185734	Dif D/C	8	167191	167218	permafrost, Russia, Kolyma lowland
A.lwoffii VS15	KX426232	plasmid	pALWVS1.1 *	134767	Dif C/D	1	85689	85714	permafrost, Russia, Kolyma lowland
A.lwoffii VS15	KX426232	plasmid	pALWVS1.1 *	134767	Dif C/D	2	94657	94684	permafrost, Russia, Kolyma lowland
A.lwoffii VS15	KX426232	plasmid	pALWVS1.1 *	134767	Dif C/D	3	95747	95774	permafrost, Russia, Kolyma lowland
A.lwoffii VS15	KX426232	plasmid	pALWVS1.1 *	134767	Dif C/D	4	132248	132275	permafrost, Russia, Kolyma lowland
A.lwoffii VS15	KX426232	plasmid	pALWVS1.1 *	134767	Dif D/C	1	87794	87821	permafrost, Russia, Kolyma lowland
A.lwoffii VS15	KX426232	plasmid	pALWVS1.1 *	134767	Dif D/C	2	95053	95080	permafrost, Russia, Kolyma lowland
A.lwoffii VS15	KX426232	plasmid	pALWVS1.1 *	134767	Dif D/C	3	96306	96333	permafrost, Russia, Kolyma lowland
A.lwoffii VS15	KX426232	plasmid	pALWVS1.1 *	134767	Dif D/C	4	133283	133310	permafrost, Russia, Kolyma lowland
A.lwoffii EK30A	KX528688	plasmid	pALWEK1.1*	209982	Dif C/D	1	82232	82259	permafrost, Russia, Kolyma lowland
A.lwoffii EK30A	KX528688	plasmid	pALWEK1.1*	209982	Dif C/D	2	164855	164882	permafrost, Russia, Kolyma lowland
A.lwoffii EK30A	KX528688	plasmid	pALWEK1.1*	209982	Dif C/D	3	172447	172474	permafrost, Russia, Kolyma lowland
A.lwoffii EK30A	KX528688	plasmid	pALWEK1.1*	209982	Dif C/D	4	174105	174132	permafrost, Russia, Kolyma lowland
A.lwoffii EK30A	KX528688	plasmid	pALWEK1.1*	209982	Dif C/D	5	199991	200018	permafrost, Russia, Kolyma lowland
A.lwoffii EK30A	KX528688	plasmid	pALWEK1.1*	209982	Dif C/D	6	204287	204314	permafrost, Russia, Kolyma lowland
A.lwoffii EK30A	KX528688	plasmid	pALWEK1.1*	209982	Dif C/D	7	204826	204853	permafrost, Russia, Kolyma lowland
A.lwoffii EK30A	KX528688	plasmid	pALWEK1.1*	209982	Dif D/C	1	84339	84366	permafrost, Russia, Kolyma lowland
A.lwoffii EK30A	KX528688	plasmid	pALWEK1.1*	209982	Dif D/C	2	164115	164142	permafrost, Russia, Kolyma lowland
A.lwoffii EK30A	KX528688	plasmid	pALWEK1.1*	209982	Dif D/C	3	166542	166569	permafrost, Russia, Kolyma lowland
A.lwoffii EK30A	KX528688	plasmid	pALWEK1.1*	209982	Dif D/C	4	173641	173668	permafrost, Russia, Kolyma lowland
A.lwoffii EK30A	KX528688	plasmid	pALWEK1.1*	209982	Dif D/C	5	203095	203122	permafrost, Russia, Kolyma lowland
A.lwoffii EK30A	KX528688	plasmid	pALWEK1.1*	209982	Dif D/C	6	205861	205888	permafrost, Russia, Kolyma lowland
A.lwoffii EK30A	CP032105.1	plasmid	pALWEK1.2	12173	Dif C/D	1	9771	9798	permafrost, Russia, Kolyma lowland
A.lwoffii EK30A	CP032105.1	plasmid	pALWEK1.2	12173	Dif D/C	1	16	43	permafrost, Russia, Kolyma lowland
A.lwoffii EK30A	CP032105.1	plasmid	pALWEK1.2	12173	Dif D/C	2	10167	10194	permafrost, Russia, Kolyma lowland
A.lwoffii EK30A	CP032106.1	plasmid	pALWEK1.3	10346	Dif C/D	1	1546	1573	permafrost, Russia, Kolyma lowland
A.lwoffii EK30A	CP032106.1	plasmid	pALWEK1.3	10346	Dif C/D	2	8370	8397	permafrost, Russia, Kolyma lowland
A.lwoffii EK30A	CP032106.1	plasmid	pALWEK1.3	10346	Dif D/C	1	155	182	permafrost, Russia, Kolyma lowland
A.lwoffii EK30A	CP032107.1	plasmid	pALWEK1.4	8635	Dif C/D	1	243	270	permafrost, Russia, Kolyma lowland
A.lwoffii EK30A	CP032107.1	plasmid	pALWEK1.4	8635	Dif D/C	1	2764	2791	permafrost, Russia, Kolyma lowland
A.lwoffii EK30A	KX426231	plasmid	pALWEK1.5*	8227	Dif C/D	1	5819	5846	permafrost, Russia, Kolyma lowland
A.lwoffii EK30A	KX426231	plasmid	pALWEK1.5*	8227	Dif D/C	1	575	602	permafrost, Russia, Kolyma lowland
A.lwoffii EK30A	KX426231	plasmid	pALWEK1.5*	8227	Dif D/C	2	5715	5742	permafrost, Russia, Kolyma lowland
A.lwoffii EK30A	CP032108.1	plasmid	pALWEK1.6	6886	-	0			permafrost, Russia, Kolyma lowland
A.lwoffii EK30A	CP032109.1	plasmid	pALWEK1.7	6691	Dif C/D	1	4701	4728	permafrost, Russia, Kolyma lowland
A.lwoffii EK30A	CP032109.1	plasmid	pALWEK1.7	6691	Dif D/C	1	6661	6688	permafrost, Russia, Kolyma lowland
A.lwoffii EK30A	CP032110.1	plasmid	pALWEK1.8	5323	Dif C/D	1	682	709	permafrost, Russia, Kolyma lowland
A.lwoffii EK30A	CP032111.1	plasmid	pALWEK1.9	5223	-	0			permafrost, Russia, Kolyma lowland
A.lwoffii EK30A	CP032103.1	plasmid	pALWEK1.10	9203	Dif C/D	1	2748	2775	permafrost, Russia, Kolyma lowland
A.lwoffii EK30A	CP032103.1	plasmid	pALWEK1.10	9203	Dif D/C	1	5459	5486	permafrost, Russia, Kolyma lowland
A.lwoffii EK30A	CP032104.1	plasmid	pALWEK1.11	8399	Dif C/D	1	4121	4148	permafrost, Russia, Kolyma lowland
A.lwoffii EK30A	CP032104.1	plasmid	pALWEK1.11	8399	Dif D/C	1	4516	4543	permafrost, Russia, Kolyma lowland
A.lwoffii ZS207	NZ_CP019145.1	plasmid	pZS-3	13816	Dif C/D	1	3183	3210	gold mine, Poland, Silesia
A.lwoffii ZS207	NZ_CP019145.1	plasmid	pZS-3	13816	Dif D/C	1	1803	1830	gold mine, Poland, Silesia
A.lwoffii ZS207	NZ_CP019145.1	plasmid	pZS-3	13816	Dif D/C	2	5316	5343	gold mine, Poland, Silesia
A.lwoffii ZS207	NZ_CP019146.1	plasmid	pZS-6	6691	Dif C/D	1	2203	2230	gold mine, Poland, Silesia
A.lwoffii ZS207	NZ_CP019146.1	plasmid	pZS-6	6691	Dif D/C	1	243	270	gold mine, Poland, Silesia
A.lwoffii ZS207	NZ_CP019147.1	plasmid	pZS-7	6886	-	0			gold mine, Poland, Silesia
A.lwoffii ZS207	NZ_CP019148.1	plasmid	pZS-8	5518	-	0			gold mine, Poland, Silesia
A.lwoffii ZS207	NZ_CP019149.1	plasmid	pZS-9	5246	-	0			gold mine, Poland, Silesia
A.lwoffii ZS207	NZ_CP019150.1	plasmid	pZS-11	4348	-	0			gold mine, Poland, Silesia
A.lwoffii ZS207	NZ_CP019151.1	plasmid	pZS-13	6168	Dif C/D	1	4041	4068	gold mine, Poland, Silesia
A.lwoffii ZS207	NZ_CP019151.1	plasmid	pZS-13	6168	Dif D/C	1	4879	4906	gold mine, Poland, Silesia
A.lwoffii ZS207	NZ_CP019152.1	plasmid	pZS-20	14495	Dif C/D	1	1674	1701	gold mine, Poland, Silesia
A.lwoffii ZS207	NZ_CP019152.1	plasmid	pZS-20	14495	Dif C/D	2	9033	9060	gold mine, Poland, Silesia
A.lwoffii ZS207	NZ_CP019152.1	plasmid	pZS-20	14495	Dif C/D	3	10074	10101	gold mine, Poland, Silesia
A.lwoffii ZS207	NZ_CP019152.1	plasmid	pZS-20	14495	Dif C/D	4	12431	13458	gold mine, Poland, Silesia
A.lwoffii ZS207	NZ_CP019152.1	plasmid	pZS-20	14495	Dif C/D	5	13358	13385	gold mine, Poland, Silesia
A.lwoffii ZS207	NZ_CP019152.1	plasmid	pZS-20	14495	Dif C/D	6	14145	14172	gold mine, Poland, Silesia
A.lwoffii ZS207	NZ_CP019152.1	plasmid	pZS-20	14495	Dif D/C	1	2119	2146	gold mine, Poland, Silesia
A.lwoffii ZS207	NZ_CP019152.1	plasmid	pZS-20	14495	Dif D/C	2	9429	9456	gold mine, Poland, Silesia
A.lwoffii ZS207	NZ_CP019152.1	plasmid	pZS-20	14495	Dif D/C	3	11048	11075	gold mine, Poland, Silesia
A.lwoffii ZS207	NZ_CP019152.1	plasmid	pZS-20	14495	Dif D/C	4	14073	14100	gold mine, Poland, Silesia
A.lwoffii ZS207	CP019144.1	plasmid	pmZS	198391	Dif C/D	1	5398	5425	gold mine, Poland, Silesia
A.lwoffii ZS207	CP019144.1	plasmid	pmZS	198391	Dif C/D	2	74891	74918	gold mine, Poland, Silesia
A.lwoffii ZS207	CP019144.1	plasmid	pmZS	198391	Dif C/D	3	75649	75674	gold mine, Poland, Silesia
A.lwoffii ZS207	CP019144.1	plasmid	pmZS	198391	Dif C/D	4	82134	82161	gold mine, Poland, Silesia
A.lwoffii ZS207	CP019144.1	plasmid	pmZS	198391	Dif C/D	5	100399	100426	gold mine, Poland, Silesia
A.lwoffii ZS207	CP019144.1	plasmid	pmZS	198391	Dif C/D	6	104849	104876	gold mine, Poland, Silesia
A.lwoffii ZS207	CP019144.1	plasmid	pmZS	198391	Dif C/D	7	107988	108015	gold mine, Poland, Silesia
A.lwoffii ZS207	CP019144.1	plasmid	pmZS	198391	Dif C/D	8	121806	121833	gold mine, Poland, Silesia
A.lwoffii ZS207	CP019144.1	plasmid	pmZS	198391	Dif C/D	9	149368	149395	gold mine, Poland, Silesia
A.lwoffii ZS207	CP019144.1	plasmid	pmZS	198391	Dif D/C	1	75577	75604	gold mine, Poland, Silesia
A.lwoffii ZS207	CP019144.1	plasmid	pmZS	198391	Dif D/C	2	76295	76322	gold mine, Poland, Silesia
A.lwoffii ZS207	CP019144.1	plasmid	pmZS	198391	Dif D/C	3	84267	84294	gold mine, Poland, Silesia
A.lwoffii ZS207	CP019144.1	plasmid	pmZS	198391	Dif D/C	4	94570	94597	gold mine, Poland, Silesia
A.lwoffii ZS207	CP019144.1	plasmid	pmZS	198391	Dif D/C	5	96941	96968	gold mine, Poland, Silesia
A.lwoffii ZS207	CP019144.1	plasmid	pmZS	198391	Dif D/C	6	99659	99686	gold mine, Poland, Silesia
A.lwoffii ZS207	CP019144.1	plasmid	pmZS	198391	Dif D/C	7	103490	103517	gold mine, Poland, Silesia
A.lwoffii ZS207	CP019144.1	plasmid	pmZS	198391	Dif D/C	8	105857	105884	gold mine, Poland, Silesia
A.lwoffii ZS207	CP019144.1	plasmid	pmZS	198391	Dif D/C	9	110121	110148	gold mine, Poland, Silesia
A.lwoffii ZS207	CP019144.1	plasmid	pmZS	198391	Dif D/C	10	120424	120451	gold mine, Poland, Silesia
A.lwoffii ZS207	CP019144.1	plasmid	pmZS	198391	Dif D/C	11	124327	124354	gold mine, Poland, Silesia
A.lwoffii ZS207	CP019144.1	plasmid	pmZS	198391	Dif D/C	12	150563	150590	gold mine, Poland, Silesia
A.lwoffii ZS207	CP019144.1	plasmid	pmZS	198391	Dif D/C	13	158911	158938	gold mine, Poland, Silesia
A.lwoffii ZS207	CP019144.1	plasmid	pmZS	198391	Dif D/C	14	159343	159370	gold mine, Poland, Silesia
A.lwoffii WJ10659	NC_019268.1	plasmid	pNDM-BJ01	47274	-	0			clinic
A.lwoffii ABZ78	JQ739158.1	plasmid	pABZ78	4797	-	0			clinic
A. baumannii 1656-2	NC_017163	plasmid	ABKp1	74451	-	0			clinic
A. baumannii 1656-2	NC_017164	plasmid	ABKp2	8041	Dif C/D	1	737	764	clinic
A. baumannii 1656-2	NC_017164	plasmid	ABKp2	8041	Dif D/C	1	1296	1323	clinic
A. baumannii 1656-2	NC_017164	plasmid	ABKp2	8041	Dif D/C	2	5714	5741	clinic
A. baumannii ATCC19606	NC_006877	plasmid	pMAC	9540	Dif C/D	1	1726	1753	clinic
A. baumannii ATCC19606	NC_006877	plasmid	pMAC	9540	Dif D/C	1	6124	6151	clinic
A. baumannii ATCC19606	NC_006877	plasmid	pMAC	9540	Dif D/C	2	6667	6694	clinic
A. baumannii 3909	AEOZ01000236	plasmid	p1ABST78	26411	Dif C/D	1	6404	6431	unknown
A. baumannii 3909	AEOZ01000236	plasmid	p1ABST78	26411	Dif D/C	1	2809	2836	unknown
A. baumannii 3909	AEOZ01000236	plasmid	p1ABST78	26411	Dif D/C	2	7977	8004	unknown
A. baumannii 3990	AEOY01000095	plasmid	P1ABST2	63320	-	0			unknown
A. baumannii 3990	AEOY01000096	plasmid	p2ABST2	21846	Dif C/D	1	2201	2228	unknown
A. baumannii 3990	AEOY01000096	plasmid	p2ABST2	21846	Dif C/D	2	6497	6524	unknown
A. baumannii 3990	AEOY01000096	plasmid	p2ABST2	21846	Dif D/C	1	2901	2928	unknown
A. baumannii 4190	AEPA01000395	plasmid	p1ABST25	15267	Dif C/D	1	10243	10270	unknown
A. baumannii 4190	AEPA01000396	plasmid	p2ABST25	8970	Dif C/D	1	2487	2514	unknown
A. baumannii 4190	AEPA01000396	plasmid	p2ABST25	8970	Dif D/C	1	3426	3453	unknown
A. baumannii AB0057	NC_011585	plasmid	pAB0057	8729	Dif C/D	1	1965	1992	clinic
A. baumannii AB0057	NC_011585	plasmid	pAB0057	8729	Dif D/C	1	2665	2692	clinic
A. baumannii ACICU	NC_010605	plasmid	pACICU1	28279	Dif C/D	1	2201	2228	clinic
A. baumannii ACICU	NC_010605	plasmid	pACICU1	28279	Dif C/D	2	10810	10837	clinic
A. baumannii ACICU	NC_010605	plasmid	pACICU1	28279	Dif C/D	3	15007	15134	clinic
A. baumannii ACICU	NC_010605	plasmid	pACICU1	28279	Dif C/D	4	19121	19148	clinic
A. baumannii ACICU	NC_010605	plasmid	pACICU1	28279	Dif D/C	1	11510	11537	clinic
A. baumannii ACICU	NC_010606	plasmid	pACICU2	64366	-	0			clinic
A. baumannii ATCC 17978	NC_009083	plasmid	pAB1	13408	Dif C/D	1	1814	1841	clinic
A. baumannii ATCC 17978	NC_009083	plasmid	pAB1	13408	Dif C/D	2	2393	2420	clinic
A. baumannii ATCC 17978	NC_009083	plasmid	pAB1	13408	Dif C/D	3	7833	7860	clinic
A. baumannii ATCC 17978	NC_009083	plasmid	pAB1	13408	Dif C/D	4	11222	11249	clinic
A. baumannii ATCC 17978	NC_009083	plasmid	pAB1	13408	Dif D/C	1	2289	2316	clinic
A. baumannii ATCC 17978	NC_009083	plasmid	pAB1	13408	Dif D/C	2	5677	5704	clinic
A. baumannii ATCC 17978	NC_009083	plasmid	pAB1	13408	Dif D/C	3	12005	12032	clinic
A. baumannii ATCC 17978	NC_009084	plasmid	pAB2	11302	Dif C/D	1	1828	1855	clinic
A. baumannii ATCC 17978	NC_009084	plasmid	pAB2	11302	Dif C/D	2	2872	2899	clinic
A. baumannii ATCC 17978	NC_009084	plasmid	pAB2	11302	Dif D/C	1	2226	2253	clinic
A. baumannii ATCC 17978	NC_009084	plasmid	pAB2	11302	Dif D/C	2	5245	5272	clinic
A. baumannii AYE	NC_010401	plasmid	p1ABAYE	5644	Dif C/D	1	2010	2037	clinic
A. baumannii AYE	NC_010401	plasmid	p1ABAYE	5644	Dif D/C	1	2710	2737	clinic
A. baumannii AYE	NC_010402	plasmid	p2ABAYE	9661	Dif C/D	1	2488	2515	clinic
A. baumannii AYE	NC_010402	plasmid	p2ABAYE	9661	Dif D/C	1	4117	4144	clinic
A. baumannii AYE	NC_010404	plasmid	p3ABAYE	94413	Dif C/D	1	35710	35737	clinic
A. baumannii AYE	NC_010404	plasmid	p3ABAYE	94413	Dif C/D	2	37123	37150	clinic
A. baumannii AYE	NC_010404	plasmid	p3ABAYE	94413	Dif C/D	3	38962	38989	clinic
A. baumannii AYE	NC_010404	plasmid	p3ABAYE	94413	Dif D/C	1	36411	36438	clinic
A. baumannii AYE	NC_010404	plasmid	p3ABAYE	94413	Dif D/C	2	38316	38343	clinic
A. baumannii AYE	NC_010404	plasmid	p3ABAYE	94413	Dif D/C	3	39722	39749	clinic
A. baumannii AYE	NC_010403	plasmid	p4ABAYE	2426	-	0			clinic
A. baumannii BJAB07104	NC_021727	plasmid	p1BJAB07104	70170	-	0			clinic
A. baumannii BJAB0715	NC_021734	plasmid	pBJAB0715	52268	Dif C/D	1	5999	6026	clinic
A. baumannii BJAB0715	NC_021734	plasmid	pBJAB0715	52268	Dif C/D	2	49701	49728	clinic
A. baumannii BJAB0715	NC_021734	plasmid	pBJAB0715	52268	Dif D/C	1	7096	7123	clinic
A. baumannii BJAB0868	NC_021730	plasmid	p1BJAB0868	8721	Dif C/D	1	4313	4340	clinic
A. baumannii BJAB0868	NC_021730	plasmid	p1BJAB0868	8721	Dif D/C	1	5013	5040	clinic
A. baumannii BJAB0868	NC_021731	plasmid	p2BJAB0868	70167	-	0			clinic
A. baumannii BJAB0868	NC_021732	plasmid	p3BJAB0868	20139	-	0			clinic
A. baumannii D1279779	NC_020525	plasmid	pD1279779	7416	Dif C/D	1	1820	1847	clinic
A. baumannii D1279779	NC_020525	plasmid	pD1279779	7416	Dif D/C	1	5968	5995	clinic
A. baumannii IS-123	ALII01000018	plasmid	pIS123-12	11600	Dif C/D	1	8660	8687	clinic
A. baumannii IS-123	ALII01000019	plasmid	pIS123-18	17984	Dif C/D	1	5284	5311	clinic
A. baumannii IS-123	ALII01000019	plasmid	pIS123-18	17984	Dif C/D	2	7057	7084	clinic
A. baumannii IS-123	ALII01000019	plasmid	pIS123-18	17984	Dif C/D	3	15631	15658	clinic
A. baumannii IS-123	ALII01000019	plasmid	pIS123-18	17984	Dif D/C	1	6953	6980	clinic
A. baumannii IS-123	ALII01000019	plasmid	pIS123-18	17984	Dif D/C	2	7778	7805	clinic
A. baumannii IS-123	ALII01000019	plasmid	pIS123-18	17984	Dif D/C	3	14786	14813	clinic
A. baumannii IS-123	ALII01000019	plasmid	pIS123-18	17984	Dif D/C	4	17288	17315	clinic
A. baumannii IS-123	ALII01000020	plasmid	pIS123-67	67025	-	0			clinic
A. baumannii MDR-TJ	NC_017848	plasmid	pABTJ1	77528	-	0			clinic
A. baumannii MDR-TJ	NC_020524	plasmid	pABTJ2	110967	-	0			clinic
A. baumannii MDR-ZJ06	NC_017172	plasmid	pMDR-ZL06	20301	-	0			clinic
A. baumannii Naval-17	AFDO01000021	plasmid	pNaval17-13	12636	Dif C/D	1	10355	10382	clinic
A. baumannii Naval-18	AFDA02000009	plasmid	pNaval18-131	130660	-	0			clinic
A. baumannii Naval-18	AFDA02000010	plasmid	pNaval18-5.7	5676	-	0			clinic
A. baumannii Naval-18	AFDA02000006	plasmid	pNaval181-6.1	6078	-	0			clinic
A. baumannii Naval-18	AFDA02000011	plasmid	pNaval18-7.0	7032	Dif C/D	1	6457	6484	clinic
A. baumannii Naval-18	AFDA02000007	plasmid	pNaval18-74	74420	-	0			clinic
A. baumannii Naval-18	AFDA02000008	plasmid	pNaval18-8.4	8422	Dif C/D	1	8105	8132	clinic
A. baumannii Naval-18	AFDA02000008	plasmid	pNaval18-8.4	8422	Dif D/C	1	1712	1739	clinic
A. baumannii Naval-81	AFDB02000005	plasmid	pNaval81-13	12634	-	0			clinic
A. baumannii Naval-81	AFDB02000003	plasmid	pNaval81-26*	26089	Dif C/D	1	512	539	clinic
A. baumannii Naval-81	AFDB02000003	plasmid	pNaval81-26*	26089	Dif C/D	2	8161	8188	clinic
A. baumannii Naval-81	AFDB02000003	plasmid	pNaval81-26*	26089	Dif C/D	3	10663	10690	clinic
A. baumannii Naval-81	AFDB02000003	plasmid	pNaval81-26*	26089	Dif C/D	4	17670	17697	clinic
A. baumannii Naval-81	AFDB02000003	plasmid	pNaval81-26*	26089	Dif C/D	5	18494	18521	clinic
A. baumannii Naval-81	AFDB02000003	plasmid	pNaval81-26*	26089	Dif C/D	6	25778	25805	clinic
A. baumannii Naval-81	AFDB02000003	plasmid	pNaval81-26*	26089	Dif D/C	1	409	436	clinic
A. baumannii Naval-81	AFDB02000003	plasmid	pNaval81-26*	26089	Dif D/C	2	2181	2208	clinic
A. baumannii Naval-81	AFDB02000003	plasmid	pNaval81-26*	26089	Dif D/C	3	9818	9845	clinic
A. baumannii Naval-81	AFDB02000003	plasmid	pNaval81-26*	26089	Dif D/C	4	18391	18418	clinic
A. baumannii Naval-81	AFDB02000003	plasmid	pNaval81-26*	26089	Dif D/C	5	20163	20190	clinic
A. baumannii Naval-81	AFDB02000004	plasmid	pNaval81-67	67012	-	0			clinic
A. baumannii ZW85-1	NC_019985	plasmid	pAbNDM-1	48368	-	0			clinic
A. baumannii ZW85-1	NC_023031	plasmid	ZW85p2	113866	-	0			clinic
A. baumannii TCDC-AB0715	NC_017166	plasmid	p2ABTCDC0715	70894	-	0			clinic
A. baumannii OIFC032	AFCZ02000003	plasmid	pOIFC032-101	101298	Dif C/D	1	119	146	clinic
A. baumannii OIFC032	AFCZ02000003	plasmid	pOIFC032-101	101298	Dif C/D	2	98405	98432	clinic
A. baumannii OIFC032	AFCZ02000003	plasmid	pOIFC032-101	101298	Dif D/C	1	92398	92425	clinic
A. baumannii OIFC032	AFCZ02000003	plasmid	pOIFC032-101	101298	Dif D/C	2	100693	100720	clinic
A. baumannii OIFC032	AFCZ02000004	plasmid	pOIFC032-8.6	8604	Dif C/D	1	3770	3797	clinic
A. baumannii OIFC032	AFCZ02000004	plasmid	pOIFC032-8.6	8604	Dif D/C	1	504	531	clinic
A. baumannii OIFC032	AFCZ02000004	plasmid	pOIFC032-8.6	8604	Dif D/C	2	4281	4308	clinic
A. baumannii OIFC109	ALAL01000013	plasmid	pOIFC10-122	122469	-	0			clinic
A. baumannii OIFC143	AFDL01000008	plasmid	pOIFC143-128	127633	-	0			clinic
A. baumannii OIFC143	AFDL01000005	plasmid	pOIFC143-2.3	2277	-	0			clinic
A. baumannii OIFC143	AFDL01000007	plasmid	pOIFC143-6.2	6421	Dif C/D	1	213	240	clinic
A. baumannii OIFC143	AFDL01000007	plasmid	pOIFC143-6.2	6421	Dif C/D	2	4300	4327	clinic
A. baumannii OIFC143	AFDL01000007	plasmid	pOIFC143-6.2	6421	Dif D/C	1	724	751	clinic
A. baumannii OIFC143	AFDL01000006	plasmid	pOIFC143-70	69517	-	0			clinic
A. baumannii OIFC189	AFDM01000010	plasmid	pOIFC1890111	110967	-	0			clinic
A. baumannii K60	NC_019359	plasmid	pAB120	10879	Dif C/D	1	2147	2174	clinic
A. baumannii K60	NC_019359	plasmid	pAB120	10879	Dif C/D	2	8902	8929	clinic
A. baumannii K60	NC_019359	plasmid	pAB120	10879	Dif D/C	1	3086	3313	clinic
A. baumannii K60	NC_019359	plasmid	pAB120	10879	Dif D/C	2	9841	9868	clinic
A. baumannii trans	NC_010481	plasmid	pABIR	29823	Dif C/D	1	2038	2065	clinic
A. baumannii trans	NC_010481	plasmid	pABIR	29823	Dif C/D	2	10731	10758	clinic
A. baumannii trans	NC_010481	plasmid	pABIR	29823	Dif C/D	3	17276	17303	clinic
A. baumannii trans	NC_010481	plasmid	pABIR	29823	Dif C/D	4	19567	19594	clinic
A. baumannii trans	NC_010481	plasmid	pABIR	29823	Dif C/D	5	20791	20818	clinic
A. baumannii trans	NC_010481	plasmid	pABIR	29823	Dif C/D	6	24616	24633	clinic
A. baumannii trans	NC_010481	plasmid	pABIR	29823	Dif D/C	1	2738	2765	clinic
A. baumannii trans	NC_010481	plasmid	pABIR	29823	Dif D/C	2	3589	3616	clinic
A. baumannii trans	NC_010481	plasmid	pABIR	29823	Dif D/C	3	4231	4258	clinic
A. baumannii trans	NC_010481	plasmid	pABIR	29823	Dif D/C	4	11122	11149	clinic
A. baumannii trans	NC_010481	plasmid	pABIR	29823	Dif D/C	5	18843	18870	clinic
A. baumannii trans	NC_010481	plasmid	pABIR	29823	Dif D/C	6	20062	20089	clinic
A. baumannii NCGM 253	NC_021489	plasmid	pAB-NCGM 253	8970	Dif D/C	1	6106	6133	clinic
A. baumannii VA-566/00	NC_012813	plasmid	pABVA01	8963	Dif C/D	1	2481	2508	clinic
A. baumannii VA-566/00	NC_012813	plasmid	pABVA01	8963	Dif D/C	1	3420	3447	clinic
A. baumannii AbH12O-A2	NC_013277	plasmid	pMMA2^	10679	Dif D/C	1	6067	6094	clinic
A. baumannii CU2	NC_013506	plasmid	pMMCU2^	10270	Dif C/D	1	2480	2507	clinic
A. baumannii CU2	NC_013506	plasmid	pMMCU2^	10270	Dif C/D	2	5822	5849	clinic
A. baumannii CU2	NC_013506	plasmid	pMMCU2^	10270	Dif D/C	1	6761	6788	clinic
A. baumannii	NC_019280	plasmid	pMMD	9964	Dif C/D	1	2877	2904	clinic
A. baumannii	NC_019280	plasmid	pMMD	9964	Dif C/D	2	9504	9531	clinic
A. baumannii	NC_019280	plasmid	pMMD	9964	Dif D/C	1	5005	5032	clinic
A. baumannii C2	NC_019311	plasmid	pRAY*-v1	6078	-	0			clinic
A. baumannii E7	NC_019345	plasmid	pRAY*-v2	8433	-	0			clinic
A. baumannii DS002	NC_016977	plasmid	pTS236	2252	-	0			unknown
A. baumannii SDF	NC_010395	plasmid	P1ABSDF	6106	-	0			lice body
A. baumannii SDF	NC_010396	plasmid	p2ABSDF	25014	Dif C/D	1	2146	2173	lice body
A. baumannii SDF	NC_010396	plasmid	p2ABSDF	25014	Dif C/D	2	12082	12109	lice body
A. baumannii SDF	NC_010396	plasmid	p2ABSDF	25014	Dif C/D	3	22258	22285	lice body
A. baumannii SDF	NC_010396	plasmid	p2ABSDF	25014	Dif D/C	1	5341	5368	lice body
A. baumannii SDF	NC_010398	plasmid	p3ABSDF	24922	Dif C/D	1	24216	24243	lice body
A. baumannii SDF	NC_010398	plasmid	p3ABSDF	24922	Dif D/C	1	13788	13815	lice body
A. baumannii SDF	NC_010398	plasmid	p3ABSDF	24922	Dif D/C	2	24885	24912	lice body
A. baumannii GF216	NC_020818	plasmid	pNDM-AB	47098	-	0			pig's lung
A.baumannii NCTC7364	LT605060.1	plasmid	plasmid 2	148956	-	0			unknown
A.berezinae CHI-40-1	KF702385.1	plasmid	pNDM-40-1	45826	-	0			clinic
A.bereziniae HPC229	KT072713.1	plasmid	pNDM229	44560	-	0			clinic
A.calcoaceticus AcaI H120-07	NC_013056.1	plasmid	pMMCU1	8.771	Dif C/D	1	782	809	clinic
A.calcoaceticus AcaI H120-07	NC_013056.1	plasmid	pMMCU1	8.771	Dif C/D	2	4116	4143	clinic
A.calcoaceticus AcaI H120-07	NC_013056.1	plasmid	pMMCU1	8.771	Dif D/C	1	5055	5082	clinic
A.calcoaceticus CA16	CP020001.1	plasmid	pCA16	5920	-	0			Canola roots
A.pittii XM1570	NZ_CM001803.1	plasmid	pXM2	93.891	Dif C/D	1	54688	54715	clinic
A.pittii XM1570	NZ_CM001803.1	plasmid	pXM2	93.891	Dif C/D	2	57375	57402	clinic
A.pittii XM1570	NZ_CM001803.1	plasmid	pXM2	93.891	Dif C/D	3	59697	59724	clinic
A.pittii XM1570	NZ_CM001803.1	plasmid	pXM2	93.891	Dif D/C	1	56663	56690	clinic
A.pittii XM1570	NZ_CM001803.1	plasmid	pXM2	93.891	Dif D/C	2	59051	59078	clinic
A.pittii XM1570	NZ_CM001803.1	plasmid	pXM2	93.891	Dif D/C	3	60457	60484	clinic
A.haemolyticus TJS01	CP018872.1	plasmid	pAHTJS1	566002	-	0			clinic
A.haemolyticus TJS01	CP018873.1	plasmid	pAHTJS2	39.508	Dif C/D	1	17146	17173	clinic
A. junii NDM-WS1	KJ018154.1	plasmid	pNDM-WS1	13940	-	0			environmental sample from livestock farm
A. johnsoniii XBB1	NZ_CP010352.1	plasmid	pXXB1-1	3978	-	0			hospital sewage, China
A. johnsoniii XBB1	NZ_CP010353.1	plasmid	pXXB1-2	4724	-	0			hospital sewage, China
A. johnsoniii XBB1	NZ_CP010354.1	plasmid	pXXB1-3	11643	Dif C/D	1	10428	10455	hospital sewage, China
A. johnsoniii XBB1	NZ_CP010355.1	plasmid	pXXB1-4	7579	Dif C/D	1	3	30	hospital sewage, China
A. johnsoniii XBB1	NZ_CP010356.1	plasmid	pXXB1-5	13940	Dif C/D	1	5088	5115	hospital sewage, China
A. johnsoniii XBB1	NZ_CP010356.1	plasmid	pXXB1-5	13940	Dif C/D	2	8388	8415	hospital sewage, China
A. johnsoniii XBB1	NZ_CP010356.1	plasmid	pXXB1-5	13940	Dif C/D	3	13429	13456	hospital sewage, China
A. johnsoniii XBB1	NZ_CP010356.1	plasmid	pXXB1-5	13940	Dif D/C	1	1	27	hospital sewage, China
A. johnsoniii XBB1	NZ_CP010356.1	plasmid	pXXB1-5	13940	Dif D/C	2	7743	7770	hospital sewage, China
A. johnsoniii XBB1	NZ_CP010357.1	plasmid	pXXB1-6	13330	Dif C/D	1	5889	5916	hospital sewage, China
A. johnsoniii XBB1	NZ_CP010357.1	plasmid	pXXB1-6	13330	Dif D/C	1	8573	8600	hospital sewage, China
A. johnsoniii XBB1	NZ_CP010358.1	plasmid	pXXB1-8	117483	Dif D/C	1	90803	90830	hospital sewage, China
A. johnsoniii XBB1	NZ_CP010351.1	plasmid	pXXB1-9	398857	Dif C/D	1	1	28	hospital sewage, China
A. johnsoniii XBB1	NZ_CP010351.1	plasmid	pXXB1-9	398857	Dif C/D	2	4357	4383	hospital sewage, China
A. johnsoniii XBB1	NZ_CP010351.1	plasmid	pXXB1-9	398857	Dif C/D	3	379880	379907	hospital sewage, China
A. johnsoniii XBB1	NZ_CP010351.1	plasmid	pXXB1-9	398857	Dif C/D	4	389520	389547	hospital sewage, China
A. johnsoniii XBB1	NZ_CP010351.1	plasmid	pXXB1-9	398857	Dif C/D	5	390739	390766	hospital sewage, China
A. johnsoniii XBB1	NZ_CP010351.1	plasmid	pXXB1-9	398857	Dif C/D	6	393517	393544	hospital sewage, China
A. johnsoniii XBB1	NZ_CP010351.1	plasmid	pXXB1-9	398857	Dif D/C	1	2131	2158	hospital sewage, China
A. johnsoniii XBB1	NZ_CP010351.1	plasmid	pXXB1-9	398857	Dif D/C	2	5829	5856	hospital sewage, China
A. johnsoniii XBB1	NZ_CP010351.1	plasmid	pXXB1-9	398857	Dif D/C	3	367753	367780	hospital sewage, China
A. johnsoniii XBB1	NZ_CP010351.1	plasmid	pXXB1-9	398857	Dif D/C	4	379029	379056	hospital sewage, China
A. johnsoniii XBB1	NZ_CP010351.1	plasmid	pXXB1-9	398857	Dif D/C	5	387305	387332	hospital sewage, China
A. johnsoniii XBB1	NZ_CP010351.1	plasmid	pXXB1-9	398857	Dif D/C	6	390015	390042	hospital sewage, China
A. johnsoniii XBB1	NZ_CP010351.1	plasmid	pXXB1-9	398857	Dif D/C	7	395084	395111	hospital sewage, China
A. nosocomialis 6411	NZ_CP010903.1	plasmid	p6411-66.409kb,	66409	Dif C/D	1	59481	59508	clinic, Colombia
A. nosocomialis 6411	NZ_CP010903.1	plasmid	p6411-66.409kb,	66409	Dif C/D	2	61896	61923	clinic, Colombia
A. nosocomialis 6411	NZ_CP010903.1	plasmid	p6411-66.409kb,	66409	Dif C/D	3	64214	64241	clinic, Colombia
A. nosocomialis 6411	NZ_CP010903.1	plasmid	p6411-66.409kb,	66409	Dif D/C	1	55940	55967	clinic, Colombia
A. nosocomialis 6411	NZ_CP010903.1	plasmid	p6411-66.409kb,	66409	Dif D/C	2	60303	60330	clinic, Colombia
A. nosocomialis 6411	NZ_CP010903.1	plasmid	p6411-66.409kb,	66409	Dif D/C	3	65497	65524	clinic, Colombia
A. nosocomialis 6411	CP010369.1	plasmid	p6411-89.111kb	89111	Dif C/D	1	13413	13440	clinic, Colombia
A. nosocomialis 6411	CP010369.1	plasmid	p6411-89.111kb	89111	Dif C/D	2	14819	14846	clinic, Colombia
A. nosocomialis 6411	CP010369.1	plasmid	p6411-89.111kb	89111	Dif C/D	3	16724	16751	clinic, Colombia
A. nosocomialis 6411	CP010369.1	plasmid	p6411-89.111kb	89111	Dif D/C	1	14173	14200	clinic, Colombia
A. nosocomialis 6411	CP010369.1	plasmid	p6411-89.111kb	89111	Dif D/C	2	16012	16039	clinic, Colombia
A.nosocomialis SSA3	CP020587.1	plasmid	pSSA3_1	11400	Dif C/D	1	3363	3390	clinic
A.nosocomialis SSA3	CP020587.1	plasmid	pSSA3_1	11400	Dif C/D	2	6243	6270	clinic
A.nosocomialis SSA3	CP020587.1	plasmid	pSSA3_1	11400	Dif D/C	1	5392	5419	clinic
A.nosocomialis NCTC 8102	KC417495.1	plasmid	pAB49-v1	2200	-	0			clinic
A. pittii	KY888886.1	plasmid	pAP24944-OXA-58	53802	Dif C/D	1	3276	3303	Canis lupus familiaris nose
A. pittii	KY888886.1	plasmid	pAP24944-OXA-58	53802	Dif C/D	2	7590	7617	Canis lupus familiaris nose
A. pittii	KY888886.1	plasmid	pAP24944-OXA-58	53802	Dif D/C	1	5305	5332	Canis lupus familiaris nose
A. pittii	KY888886.1	plasmid	pAP24944-OXA-58	53802	Dif D/C	2	10109	10136	Canis lupus familiaris nose
A. pittii ABCA95	JQ739157.2	plasmid	pABCA95	6544	-	0			clinic, China
A. pittii MS32	NC_025173.1	plasmid	pMS32-1	94418	Dif C/D	1	35720	35747	clinic, Taiwan
A. pittii MS32	NC_025173.1	plasmid	pMS32-1	94418	Dif C/D	2	37133	37160	clinic, Taiwan
A. pittii MS32	NC_025173.1	plasmid	pMS32-1	94418	Dif C/D	3	38972	38999	clinic, Taiwan
A. pittii MS32	NC_025173.1	plasmid	pMS32-1	94418	Dif D/C	1	36421	36448	clinic, Taiwan
A. pittii MS32	NC_025173.1	plasmid	pMS32-1	94418	Dif D/C	2	38326	38353	clinic, Taiwan
A. pittii MS32	NC_025173.1	plasmid	pMS32-1	94418	Dif D/C	3	39733	39760	clinic, Taiwan
A. pittii MS32	KJ616406.1	plasmid	pMS32-3	11465	Dif C/D	1	615	642	clinic, Taiwan
A. pittii MS32	KJ616406.1	plasmid	pMS32-3	11465	Dif C/D	2	10587	10614	clinic, Taiwan
A. pittii MS32	KJ616406.1	plasmid	pMS32-3	11465	Dif D/C	1	11229	11256	clinic, Taiwan
A.pittii IEC338SC	NZ_CP015147.1	plasmid	pIEC338SC2	5562	-	0			clinic, Brazil
A.pittii IEC338SC	NZ_CP015148.1	plasmid	pIEC338SC3	5813	-	0			clinic, Brazil
A.pittii IEC338SC	NZ_CP015146.1	plasmid	pIEC338SCOX	10498	Dif C/D	1	2048	2075	clinic, Brazil
A.pittii IEC338SC	NZ_CP015146.1	plasmid	pIEC338SCOX	10498	Dif D/C	1	2987	3014	clinic, Brazil
A.pittii IEC338SC	NZ_CP015146.1	plasmid	pIEC338SCOX	10498	Dif D/C	2	8047	8074	clinic, Brazil
A.pittii	KJ003839.1	plasmid	pNDM-AP	39364	-	0			clinic, China
A.pittii AP_882	NZ_CP014479.1	plasmid	pOXA58-AP_882	36862	Dif C/D	1	19775	19802	clinic, Malaysia
A.pittii AP_882	NZ_CP014479.1	plasmid	pOXA58-AP_882	36862	Dif C/D	2	23666	23693	clinic, Malaysia
A.pittii AP_882	NZ_CP014479.1	plasmid	pOXA58-AP_882	36862	Dif C/D	3	25875	25902	clinic, Malaysia
A.pittii AP_882	NZ_CP014479.1	plasmid	pOXA58-AP_882	36862	Dif C/D	4	31999	31426	clinic, Malaysia
A.pittii AP_882	NZ_CP014479.1	plasmid	pOXA58-AP_882	36862	Dif C/D	5	35186	35213	clinic, Malaysia
A.pittii AP_882	NZ_CP014479.1	plasmid	pOXA58-AP_882	36862	Dif C/D	6	36412	36439	clinic, Malaysia
A.pittii AP_882	NZ_CP014479.1	plasmid	pOXA58-AP_882	36862	Dif D/C	1	20286	20313	clinic, Malaysia
A.pittii AP_882	NZ_CP014479.1	plasmid	pOXA58-AP_882	36862	Dif D/C	2	21398	21425	clinic, Malaysia
A.pittii AP_882	NZ_CP014479.1	plasmid	pOXA58-AP_882	36862	Dif D/C	3	25138	25164	clinic, Malaysia
A.pittii AP_882	NZ_CP014479.1	plasmid	pOXA58-AP_882	36862	Dif D/C	4	28005	28032	clinic, Malaysia
A.pittii AP_882	NZ_CP014479.1	plasmid	pOXA58-AP_882	36862	Dif D/C	5	32966	32993	clinic, Malaysia
A.pittii AP_882	NZ_CP014479.1	plasmid	pOXA58-AP_882	36862	Dif D/C	6	34462	34489	clinic, Malaysia
A.pittii AP_882	NZ_CP014479.1	plasmid	pOXA58-AP_882	36862	Dif D/C	7	35681	35708	clinic, Malaysia
A.pittii AP_882	CP014478.1	plasmid	pNDM-AP_882	146597	-	0			clinic, Malaysia
A.pittii HUMV-6483	NZ_CP021429.1	plasmid	p11	112.604	Dif C/D	1	10157	10184	clinic, Spain
A.pittii HUMV-6483	NZ_CP021429.1	plasmid	p11	112.604	Dif C/D	2	18253	18280	clinic, Spain
A.pittii HUMV-6483	NZ_CP021429.1	plasmid	p11	112.604	Dif C/D	3	23957	23984	clinic, Spain
A.pittii HUMV-6483	NZ_CP021429.1	plasmid	p11	112.604	Dif C/D	4	27598	27625	clinic, Spain
A.pittii HUMV-6483	NZ_CP021429.1	plasmid	p11	112.604	Dif D/C	1	10757	10784	clinic, Spain
A.pittii HUMV-6483	NZ_CP021429.1	plasmid	p11	112.604	Dif D/C	2	20392	20419	clinic, Spain
A.pittii HUMV-6483	NZ_CP021429.1	plasmid	p11	112.604	Dif D/C	3	26874	26901	clinic, Spain
A.pittii YMC2010/8/T346	NZ_CP017939.1	plasmid	unnamed1	28641	Dif C/D	1	2801	2828	clinic, South Korea, Seoul
A.pittii YMC2010/8/T346	NZ_CP017939.1	plasmid	unnamed1	28641	Dif C/D	2	9209	9236	clinic, South Korea, Seoul
A.pittii YMC2010/8/T346	NZ_CP017939.1	plasmid	unnamed1	28641	Dif C/D	3	15627	15654	clinic, South Korea, Seoul
A.pittii YMC2010/8/T346	NZ_CP017939.1	plasmid	unnamed1	28641	Dif C/D	4	22034	22061	clinic, South Korea, Seoul
A.pittii D499	NZ_AGFH01000030.1	plasmid	pAB_D499	47101	-	0			clinic
A.radioresistens WC-A-157	ALIR01000018.1	plasmid	pWCA157-7.5	7532	Dif C/D	1	6578	6605	clinic
A.radioresistens WC-A-157	ALIR01000018.1	plasmid	pWCA157-7.5	7532	Dif D/C	1	7089	7116	clinic
A.radioresistens WC-A-157	ALIR01000019.1	plasmid	pWCA157-70.5	70570	Dif C/D	1	41919	41946	clinic
A.radioresistens WC-A-157	ALIR01000019.1	plasmid	pWCA157-70.5	70570	Dif D/C	1	50283	50310	clinic
A.radioresistens WC-A-157	ALIR01000020.1	plasmid	pWCA157-6.5	6534	-	0			clinic
A.radioresistens WC-A-157	ALIR01000021.1	plasmid	pWCA157-53	53388	-	0			clinic
A.schindleri ACE	CP015616.1	plasmid	p1AsACE	179461	Dif C/D	1	53263	53290	unknown, Mexico
A.schindleri ACE	CP015616.1	plasmid	p1AsACE	179461	Dif C/D	2	54817	54844	unknown, Mexico
A.schindleri ACE	CP015616.1	plasmid	p1AsACE	179461	Dif C/D	3	96049	96076	unknown, Mexico
A.schindleri ACE	CP015616.1	plasmid	p1AsACE	179461	Dif D/C	1	51670	51697	unknown, Mexico
A.schindleri ACE	CP015616.1	plasmid	p1AsACE	179461	Dif D/C	2	53966	53993	unknown, Mexico
A.schindleri ACE	CP015616.1	plasmid	p1AsACE	179461	Dif D/C	3	58261	58288	unknown, Mexico
A.schindleri ACE	CP015616.1	plasmid	p1AsACE	179461	Dif D/C	4	97083	97106	unknown, Mexico
A.schindleri ACE	CP015617.1	plasmid	p2AsACE	45079	-	0			unknown, Mexico
A.schindleri ACE	CP015618.1	plasmid	p3AsACE	14058	Dif C/D	1	490	517	unknown, Mexico
A.schindleri ACE	CP015618.1	plasmid	p3AsACE	14058	Dif C/D	2	4344	4371	unknown, Mexico
A.schindleri ACE	CP015619.1	plasmid	p4AsACE	10218	Dif C/D	1	70	797	unknown, Mexico
A.schindleri ACE	CP015619.1	plasmid	p4AsACE	10218	Dif C/D	2	3434	3461	unknown, Mexico
A.schindleri ACE	CP015619.1	plasmid	p4AsACE	10218	Dif C/D	3	5301	5328	unknown, Mexico
A.schindleri ACE	CP015619.1	plasmid	p4AsACE	10218	Dif D/C	1	2056	2083	unknown, Mexico
A.schindleri ACE	CP015619.1	plasmid	p4AsACE	10218	Dif D/C	2	4451	4478	unknown, Mexico
A.schindleri ACE	CP015620.1	plasmid	p5AsACE	10085	Dif C/D	1	826	853	unknown, Mexico
A.schindleri ACE	CP015620.1	plasmid	p5AsACE	10085	Dif C/D	2	5716	5743	unknown, Mexico
A.schindleri ACE	CP015620.1	plasmid	p5AsACE	10085	Dif D/C	1	3809	3836	unknown, Mexico
A.schindleri ACE	CP015620.1	plasmid	p5AsACE	10085	Dif D/C	2	6112	6139	unknown, Mexico
A.schindleri ACE	CP015621.1	plasmid	p6AsACE	7943	Dif C/D	1	824	851	unknown, Mexico
A.schindleri ACE	CP015621.1	plasmid	p6AsACE	7943	Dif C/D	2	2104	2131	unknown, Mexico
A.schindleri ACE	CP015621.1	plasmid	p6AsACE	7943	Dif D/C	1	1410	1437	unknown, Mexico
A.soli GFJ2	NZ_CP016897.1	plasmid	pGFJ1	86373	-	0			soil, Thailand
A.soli GFJ2	NZ_CP016898.1	plasmid	pGFJ2	78649	-	0			soil, Thailand
A.soli GFJ2	NZ_CP016899.1	plasmid	pGFJ3	10453	Dif C/D	1	4918	4945	soil, Thailand
A.soli GFJ2	NZ_CP016899.1	plasmid	pGFJ3	10453	Dif C/D	2	8698	8725	soil, Thailand
A.soli GFJ2	NZ_CP016899.1	plasmid	pGFJ3	10453	Dif C/D	3	10426	10453	soil, Thailand
A.soli GFJ2	NZ_CP016899.1	plasmid	pGFJ3	10453	Dif D/C	1	418	445	soil, Thailand
A.soli GFJ2	NZ_CP016899.1	plasmid	pGFJ3	10453	Dif D/C	2	7536	7563	soil, Thailand
A.soli GFJ2	NZ_CP016900.1	plasmid	pGFJ4	9416	Dif C/D	1	3120	3147	soil, Thailand
A.soli GFJ2	NZ_CP016900.1	plasmid	pGFJ4	9416	Dif C/D	2	8678	8705	soil, Thailand
A.soli GFJ2	NZ_CP016900.1	plasmid	pGFJ4	9416	Dif D/C	1	1917	1944	soil, Thailand
A.soli GFJ2	NZ_CP016900.1	plasmid	pGFJ4	9416	Dif D/C	2	3820	3847	soil, Thailand
A.soli GFJ2	NZ_CP016901.1	plasmid	pGFJ5	5086	-	0			soil, Thailand
A.soli GFJ2	NZ_CP016902.1	plasmid	pGFJ6	4066	-	0			soil, Thailand
A.soli GFJ2	NZ_CP016903.1	plasmid	pGFJ7	4088	-	0			soil, Thailand
A.sp. M131	NC_025172.1	plasmid	pM131-2	84995	Dif C/D	1	59433	59460	clinic
A.sp. M131	NC_025172.1	plasmid	pM131-2	84995	Dif C/D	2	75928	75955	clinic
A.sp. M131	NC_025172.1	plasmid	pM131-2	84995	Dif C/D	3	78016	78043	clinic
A.sp. M131	NC_025172.1	plasmid	pM131-2	84995	Dif C/D	4	79382	79409	clinic
A.sp. M131	NC_025172.1	plasmid	pM131-2	84995	Dif D/C	1	55661	55688	clinic
A.sp. M131	NC_025172.1	plasmid	pM131-2	84995	Dif D/C	2	69363	69390	clinic
A.sp. M131	NC_025172.1	plasmid	pM131-2	84995	Dif D/C	3	78658	78685	clinic
A.sp. M131	NC_025172.1	plasmid	pM131-2	84995	Dif D/C	4	79877	79904	clinic
A.sp. M131	NC_025122.1;	plasmid	pM131-3	9541	Dif C/D	1	1683	1710	clinic
A.sp. M131	NC_025122.1;	plasmid	pM131-3	9541	Dif D/C	1	2325	2352	clinic
A.sp. M131	NC_025122.1;	plasmid	pM131-3	9541	Dif D/C	2	6081	6108	clinic
A.sp. M131	NC_025122.1;	plasmid	pM131-3	9541	Dif D/C	3	6625	6652	clinic
A.sp. M131	JX101645.1	plasmid	pM131-4	9353	Dif D/C	1	7212	7239	clinic
A.sp. M131	NC_025171.1	plasmid	pM131-5	7641	Dif C/D	1	1747	1774	clinic
A.sp. M131	NC_025171.1	plasmid	pM131-5	7641	Dif D/C	1	2389	2416	clinic
A.sp. M131	NC_025120.1	plasmid	pM131-6	7610	Dif C/D	1	3916	3943	clinic
A.sp. M131	NC_025120.1	plasmid	pM131-6	7610	Dif D/C	1	6899	6926	clinic
A.sp. M131	NC_025170.1	plasmid	pM131-7	6977	-	0			clinic
A.sp. M131	NC_025119.1	plasmid	pM131-8	5414	-	0			clinic
A.sp. M131	JX101640.1	plasmid	pM131-9	2371	-	0			clinic
A.sp. M131	JX101639.1	plasmid	pM131-10	1958	-	0			clinic
A.sp. M131	JX101638.1	plasmid	pM131-11	1735	-	0			clinic
A.towneri G295	KT965093.1	plasmid	pNDM-GJ02	62011	Dif C/D	1	35371	35398	clinic
A.towneri G295	KT965093.1	plasmid	pNDM-GJ02	62011	Dif C/D	2	43257	43284	clinic
A.towneri G295	KT965093.1	plasmid	pNDM-GJ02	62011	Dif C/D	3	45040	45067	clinic
A.towneri G295	KT965093.1	plasmid	pNDM-GJ02	62011	Dif D/C	1	42399	42426	clinic
A.towneri G295	KT965093.1	plasmid	pNDM-GJ02	62011	Dif D/C	2	46668	46693	clinic
A. venetianus VE-C3	NC_010309.1	plasmid	pAV1	10820	Dif C/D	1	1848	1875	seawater, Italy, Venice Lagoon
A. venetianus VE-C3	NC_010309.1	plasmid	pAV1	10820	Dif C/D	2	3712	3739	seawater, Italy, Venice Lagoon
A. venetianus VE-C3	NC_010309.1	plasmid	pAV1	10820	Dif C/D	3	5617	5644	seawater, Italy, Venice Lagoon
A. venetianus VE-C3	NC_010309.1	plasmid	pAV1	10820	Dif D/C	1	4766	4793	seawater, Italy, Venice Lagoon
A. venetianus VE-C3	DQ278486.1	plasmid	pAV2	15135	Dif C/D	1	3367	3394	seawater, Italy, Venice Lagoon
A. venetianus VE-C3	DQ278486.1	plasmid	pAV2	15135	Dif C/D	2	11051	11078	seawater, Italy, Venice Lagoon
A. venetianus VE-C3	DQ278486.1	plasmid	pAV2	15135	Dif D/C	1	5490	5517	seawater, Italy, Venice Lagoon
A. venetianus VE-C3	ALIG01000010.1	plasmid	pAV3	186446	Dif D/C	1	900	927	seawater, Italy, Venice Lagoon
A. venetianus VE-C3	ALIG01000010.1	plasmid	pAV3	186446	Dif D/C	2	23373	23400	seawater, Italy, Venice Lagoon
A. sp. BRTC-1	CP018141.1	plasmid	pRW1	12170	Dif C/D	1	6517	6544	Insect Omphisa fuscidentalis, China
A. sp. BRTC-1	CP018141.1	plasmid	pRW1	12170	Dif C/D	2	7802	7909	Insect Omphisa fuscidentalis, China
A. sp. BRTC-1	CP018141.2	plasmid	pRW2	8455	Dif C/D	1	6578	6605	Insect Omphisa fuscidentalis, China
A. sp. BRTC-1	CP018141.2	plasmid	pRW2	8455	Dif D/C	1	1530	1557	Insect Omphisa fuscidentalis, China
A.sp. NCu2D-2	NZ_CP015595.1	plasmid	unnamed	309964	Dif C/D	1	154952	154979	tracheal swab from cat-captured mouse, Germany
A.sp. NCu2D-2	NZ_CP015595.1	plasmid	unnamed	309964	Dif C/D	2	158274	158301	tracheal swab from cat-captured mouse, Germany
A.sp. NCu2D-2	NZ_CP015595.1	plasmid	unnamed	309964	Dif C/D	3	160190	160217	tracheal swab from cat-captured mouse, Germany
A.sp. NCu2D-2	NZ_CP015595.1	plasmid	unnamed	309964	Dif C/D	4	161710	161737	tracheal swab from cat-captured mouse, Germany
A.sp. NCu2D-2	NZ_CP015595.1	plasmid	unnamed	309964	Dif C/D	5	163930	163955	tracheal swab from cat-captured mouse, Germany
A.sp. NCu2D-2	NZ_CP015595.1	plasmid	unnamed	309964	Dif C/D	6	165250	165277	tracheal swab from cat-captured mouse, Germany
A.sp. NCu2D-2	NZ_CP015595.1	plasmid	unnamed	309964	Dif D/C	1	150290	150317	tracheal swab from cat-captured mouse, Germany
A.sp. NCu2D-2	NZ_CP015595.1	plasmid	unnamed	309964	Dif D/C	2	157580	157607	tracheal swab from cat-captured mouse, Germany
A.sp. NCu2D-2	NZ_CP015595.1	plasmid	unnamed	309964	Dif D/C	3	159067	159094	tracheal swab from cat-captured mouse, Germany
A.sp. NCu2D-2	NZ_CP015595.1	plasmid	unnamed	309964	Dif D/C	4	161604	161631	tracheal swab from cat-captured mouse, Germany
A.sp. NCu2D-2	NZ_CP015595.1	plasmid	unnamed	309964	Dif D/C	5	163283	163310	tracheal swab from cat-captured mouse, Germany
A.sp. NCu2D-2	NZ_CP015595.1	plasmid	unnamed	309964	Dif D/C	6	164528	164555	tracheal swab from cat-captured mouse, Germany
A.sp. NCu2D-2	NZ_CP015595.1	plasmid	unnamed	309964	Dif D/C	7	168209	168236	tracheal swab from cat-captured mouse, Germany
A.sp TGL-Y2	CP015111.1	plasmid	unnamed1	298877	-	0			frozen soil, China, Qinghai-Tibet Plateau
A.sp DUT-2	CP014652.1	plasmid	unnamed1	141965	Dif C/D	1	11195	11222	marine sediments, China, Liaodong Bay
A.sp DUT-2	CP014652.1	plasmid	unnamed1	141965	Dif C/D	2	18608	18635	marine sediments, China, Liaodong Bay
A.sp DUT-2	CP014652.1	plasmid	unnamed1	141965	Dif D/C	1	11706	11733	marine sediments, China, Liaodong Bay
A.sp DUT-2	CP014652.1	plasmid	unnamed1	141965	Dif D/C	2	34376	34403	marine sediments, China, Liaodong Bay
A.sp DUT-2	CP014652.1	plasmid	unnamed1	141965	Dif D/C	3	59280	59306	marine sediments, China, Liaodong Bay
A.sp DUT-2	CP014653.1	plasmid	unnamed2	50047	-	0			marine sediments, China, Liaodong Bay
A.sp DUT-2	CP014654.1	plasmid	unnamed3	19820	Dif C/D	1	12251	12278	marine sediments, China, Liaodong Bay
A.sp DUT-2	CP014654.1	plasmid	unnamed3	19820	Dif D/C	1	12762	12789	marine sediments, China, Liaodong Bay
A.sp DUT-2	CP014655.1	plasmid	unnamed4	11158	Dif C/D	1	431	458	marine sediments, China, Liaodong Bay
A.sp DUT-2	CP014655.1	plasmid	unnamed4	11158	Dif C/D	2	4222	4249	marine sediments, China, Liaodong Bay
A.sp DUT-2	CP014655.1	plasmid	unnamed4	11158	Dif D/C	1	942	969	marine sediments, China, Liaodong Bay
A.sp DUT-2	CP014655.1	plasmid	unnamed4	11158	Dif D/C	2	6932	6959	marine sediments, China, Liaodong Bay
A.sp DUT-2	CP014656.1	plasmid	unnamed5	5511	-	0			marine sediments, China, Liaodong Bay
A.lwoffii WJ10621	CM001194.1	chromosome	-	3184320	Dif1	1	1715929	1715956	Clinic
A.johnsonii XBB1	NZ_CP010350.1	chromosome	-	3509795	Dif1	1	1728476	1728503	hospital sewage, China
A.schindleri ACE	CP015615.1	chromosome	-	3001209	Dif1	1	1417949	1417976	unknown, Mexico
A.nosocomialis 6411	CP010368.1	chromosome	-	3858956	Dif1	1	1888639	1888666	clinic, Colombia
A.nosocomialis SSA3	CP020588.1	chromosome	-	4130956	Dif1	1	1650346	1650373	clinic, South Korea
A.sp. SGAir0564	CP024620.1	chromosome	-	3177380	Dif1	1	1526549	1526576	tropical air, Singapore
A.pittii WCHAP005069	NZ_CP026089.1	chromosome	-	4038817	Dif1	1	1990823	1990850	clinic, China
A.junni 65	CP019041.1	chromosome	-	3378307	Dif1	1	1964233	1964260	limnetic water, Russia, Novosibirsk region
A.venetianus VE-C3	NZ_CM001772.1	chromosome	-	3358062	Dif1	1	2337713	2337740	seawater, Italy, Venice Lagoon
A.baumannii NCTC7364	LT605059.1	chromosome	-	3980027	Dif1	1	2073002	2073029	unknown
A.baylyi BD413	NC_005966.1	chromosome	-	3598621	Dif1	1	1848719	1848746	soil
A.haemolyticus TJS01	CP018871.1	chromosome	-	3442728	Dif1	1	1574568	1574573	clinic, China
A.baumannii AB0057	NC_011586.2	chromosome	-	4050513	Dif1	1	2150159	2150186	clinic, USA, Bethesda
A.baumannii ACICU	NC_010611.1	chromosome	-	3904116	Dif1	1	1936423	1936450	clinic, Italy, Rome
A.baumannii AF-401	NZ_CP018254.1	chromosome	-	3904116	Dif1	1	2166487	2166514	clinic, Mexico
A.baumannii ATCC-17978	NZ_CP018664.1	chromosome	-	4004792	Dif1	1	2157245	2157273	clinic
A.baumannii AR_0083	CP027528.1	chromosome	-	4149444	Dif1	1	2863744	2863771	clinic
A.sp.SWBY1	CP026616.1	chromosome	-	2914878	Dif1	1	1561442	1561469	hospital sewage, China
A.sp. NCu2D-2	NZ_CP015594.1	chromosome	-	2738313	Dif1	1	1249933	1249960	tracheal swab from cat-captured mouse, Germany
A.sp. BRTC-1	CP016895.1	chromosome	-	3741098	Dif1	1	1846731	1846758	insect Omphisa fuscidentalis, China
Additional
A.lwoffii WJ10621	CM001194.1	chromosome	-	3184320	Dif D/C	1	3036472	3036499	Clinic
A.lwoffii WJ10621	CM001194.1	chromosome	-	3184320	Dif C/D	2	3036203	3036203	Clinic
A.johnsonii XBB1	NZ_CP010350.1	chromosome	-	3509795	Dif C/D	1	396284	396311	hospital sewage, China
A.johnsonii XBB1	NZ_CP010350.1	chromosome	-	3509795	Dif D/C	2	396553	396580	hospital sewage, China
A.schindleri ACE	CP015615.1	chromosome	-	3001209	Dif C/D	1	125657	125685	unknown, Mexico
A.schindleri ACE	CP015615.1	chromosome	-	3001209	Dif D/C	2	1076705	1076732	unknown, Mexico
A.schindleri ACE	CP015615.1	chromosome	-	3001209	Dif C/D	3	1168928	1168955	unknown, Mexico
A.schindleri ACE	CP015615.1	chromosome	-	3001209	Dif D/C	4	1169552	1169579	unknown, Mexico
A.schindleri ACE	CP015615.1	chromosome	-	3001209	Dif D/C	5	1166673	1166700	unknown, Mexico
A.nosocomialis 6411	CP010368.1	chromosome	-	3858956	Dif D/C	1	3105565	3105592	clinic, Colombia
A.nosocomialis 6411	CP010368.1	chromosome	-	3858956	Dif C/D	2	3686314	3686341	clinic, Colombia
A.nosocomialis SSA3	CP020588.1	chromosome	-	4130956	Dif C/D	1	4103281	4103308	clinic, South Korea
A.junni 65	CP019041.1	chromosome	-	3378307	Dif C/D	1	379095	379122	limnetic water, Russia, Novosibirsk region
A.junni 65	CP019041.1	chromosome	-	3378307	Dif C/D	2	434155	434182	limnetic water, Russia, Novosibirsk region
A.junni 65	CP019041.1	chromosome	-	3378307	Dif C/D	3	1358116	1358143	limnetic water, Russia, Novosibirsk region
A.venetianus VE-C3	NZ_CM001772.1	chromosome	-	3358062	Dif D/C	1	758451	758478	seawater, Italy, Venice Lagoon
A.venetianus VE-C3	NZ_CM001772.1	chromosome	-	3358062	Dif C/D	2	764012	764039	seawater, Italy, Venice Lagoon
A.venetianus VE-C3	NZ_CM001772.1	chromosome	-	3358062	Dif D/C	3	766135	766162	seawater, Italy, Venice Lagoon
A.venetianus VE-C3	NZ_CM001772.1	chromosome	-	3358062	Dif C/D	4	2469968	2469995	seawater, Italy, Venice Lagoon
A.venetianus VE-C3	NZ_CM001772.1	chromosome	-	3358062	Dif C/D	5	1358510	1358537	seawater, Italy, Venice Lagoon
A.baylyi BD413	NC_005966.1	chromosome	-	3598621	Dif C/D	1	1477597	1477624	soil
A.haemolyticus TJS01	CP018871.1	chromosome	-	3442728	Dif C/D	1	100050	100077	clinic, China
A.haemolyticus TJS01	CP018871.1	chromosome	-	3442728	Dif D/C	2	141224	141251	clinic, China
A.haemolyticus TJS01	CP018871.1	chromosome	-	3442728	Dif D/C	3	2793328	3793355	clinic, China
A.baumannii AF-401	NZ_CP018254.1	chromosome	-	4250048	Dif D/C	1	939424	939451	clinic, Mexico
A.baumannii AB0057	NC_011586.2	chromosome	-	4050513	Dif C/D	1	840160	840187	clinic, USA, Bethesda
A.baumannii AB0057	NC_011586.2	chromosome	-	4050513	Dif C/D	2	2149921	2149948	clinic, USA, Bethesda
A.baumannii ACICU	NC_010611.1	chromosome	-	3904116	Dif C/D	1	3054122	3054149	clinic, Italy, Rome
A.baumannii AR_0083	CP027528.1	chromosome	-	4149444	Dif C/D	1	2863744	2863771	clinic
A.baumannii AR_0083	CP027528.1	chromosome	-	4149444	Dif D/C	2	2867079	2867106	clinic
A.baumannii AR_0083	CP027528.1	chromosome	-	4149444	Dif D/C	3	2867618	2867645	clinic
A.baumannii AR_0083	CP027528.1	chromosome	-	4149444	Dif D/C	4	941652	941679	clinic
A.baumannii AR_0083	CP027528.1	chromosome	-	4149444	Dif D/C	5	947684	947711	clinic
A.baumannii ATCC-17978	NZ_CP018664.1	chromosome	-	4004792	Dif D/C	1	1227298	1227325	clinic
A.baumannii ATCC-17978	NZ_CP018664.1	chromosome	-	4004792	Dif C/D	2	3451239	3451266	clinic
A.baumannii NCTC7364	LT605059.1	chromosome	–	3980027	Dif C/D	1	602763	612790	unknown
A.baumannii NCTC7364	LT605059.1	chromosome	–	3980027	Dif D/C	2	806609	806636	unknown
Acinetobacter sp.-NCu2D-2	NZ_CP015594.1	chromosome	-	2738313	Dif C/D	1	1249933	1249960	tracheal swab from cat-captured mouse, Germany
A.larvae BRTC-1	CP016895.1	chromosome	-	3741098	Dif D/C	1	270595	270622	insect Omphisa fuscidentalis, China
A.larvae BRTC-1	CP016895.1	chromosome	-	3741098	Dif C/D	2	268316	268343	insect Omphisa fuscidentalis, China
